# Supplementary material for: Molecular and Morphological Assessment of Septoria Species Associated with Ornamental Plants in Yunnan Province, China
Source: J Fungi (Basel). 2021 Jun 16;7(6):483. doi: 10.3390/jof7060483 (PMC8234678; doi:10.3390/jof7060483)
Supplement: Supplementary file 1 [file jof-07-00483-s001.zip]

Archive with 6 entries (6 files):
- Sup. Figure S1.jpg
- Sup. Figure S2.jpg
- Sup. Figure S3.jpg
- Sup. Figure S4.jpg
- Sup. Figure S5.jpg
- Supl Table S1.pdf
